# Supplementary material for: The Activity of Chelidonium majus L. Latex and Its Components on HPV Reveal Insights into the Antiviral Molecular Mechanism
Source: Int J Mol Sci. 2022 Aug 17;23(16):9241. doi: 10.3390/ijms23169241 (PMC9409487; doi:10.3390/ijms23169241)
Supplement: Supplementary file 1 [file ijms-23-09241-s001.zip]

Archive with 1 entries (1 files):
- ijms-1866264-supplementary.pdf
